# Supplementary material for: Unified tumor growth mechanisms from multimodel inference and dataset integration
Source: PLoS Comput Biol. 2023 Jul 5;19(7):e1011215. doi: 10.1371/journal.pcbi.1011215 (PMC10351715; doi:10.1371/journal.pcbi.1011215)
Supplement: S1 File — CIBERSORT deconvolution provides proportions of SCLC subtypes in cell line data and tumor samples from their RNA sequencing signatures. (CSV) [file pcbi.1011215.s009.csv]

Input Sample	Y	A2	N	A	P-value	Pearson Correlation	RMSE
CORL47	0.020040031	0.09308269	0.074018788	0.81285849	0	0.908143677	0.429168149
DMS79	0.010640383	0.013929565	0.103086663	0.87234339	0	0.778725583	0.625901014
NCIH1092	0.008453754	0.139382137	0.178970765	0.673193344	0	0.728154748	0.684610496
NCIH1184	0.019830682	0	0.231845059	0.748324259	0	0.764149137	0.649896422
NCIH1618	0	0	0.039672139	0.960327861	0.006	0.372150248	1.030295798
NCIH1836	0.015387874	0.267949466	0	0.71666266	0	0.921563092	0.391989106
NCIH1876	0.040519536	0	0	0.959480464	0.008	0.354123741	1.041297145
NCIH1930	0.025232675	0	0	0.974767325	0.002	0.595869366	0.834791359
NCIH1963	0	0	0.264348743	0.735651257	0.002	0.462015461	0.910471173
NCIH2081	0.003394316	0.146372527	0.018422104	0.831811053	0	0.937929858	0.351172872
NCIH209	0.002694547	0.162887044	0.02470623	0.809712179	0	0.784361023	0.628077277
NCIH69	0	0.009218875	0	0.990781125	0	0.633977441	0.80257668
NCIH889	0.071074172	0.247202089	0	0.681723739	0	0.823116317	0.572079454
